# Supplementary material for: Threat to the French Swine Industry of African Swine Fever: Surveillance, Spread, and Control Perspectives
Source: Front Vet Sci. 2019 Jul 29;6:248. doi: 10.3389/fvets.2019.00248 (PMC6681701; doi:10.3389/fvets.2019.00248)
Supplement: Supplementary Material 1 — Illustrative example of data formatting for feeding the DTU-DADS-ASF model. rpert(n, α, m, M) function generates n random numbers drawn from PERT distributions with parameters α, m, and M as the mode, the minimum and maximum values. More details can be found in Halasa et al. (17). [file Data_Sheet_1.xlsx]

## Sheet: Herd_Characteristics
					Coordinates (UTM)		Contact Rates (From movement database)
ID	herdSize	Type	Region	Free-range	Longitude	Latitude	Lambda_Sows	Lambda_Gpigs	Lambda_Slaughter
76	3900	PWF	2	0	1.13255e+06	5.1715e+06	0	0	0.147945
13505	3559	FF	4	0	502244	5.30074e+06	0	0.00273973	0.20274
6787	5480	FF	3	0	467096	5.30195e+06	0.060274	0.117808	0.232877
4524	4491	SEL	4	0	507376	5.38077e+06	0.389041	0.131507	0.0739726
44	430	FI	2	0	1.12385e+06	5.15039e+06	0	0.00547945	0.0109589
298	117	FA	2	0	965026	5.13619e+06	0	0.10137	0.0383562

## Sheet: Herd-type Variables
Herd Type	Herd Type Abbreviate	Within-Herd Transmission Rate	Direct Contact Infection Probability	Slaughterhouse move Transmission Rate	Medium Risk Contact Rate	Medium Risk Transmission Rate	Low Risk Contact Rate	RiskLRC
Boar Station	BS	rpert(n,0.6,1,1.5)	rpert(n,0.95,0.98,1)	rpert(n,0.001,0.0025,0.025)	0.036	rpert(n,0.005,0.0075,0.05)	0.22	rpert(n,0.001,0.0025,0.025)
Farrowing	FA	rpert(n,0.6,1,1.5)	rpert(n,0.95,0.98,1)	rpert(n,0.001,0.0025,0.025)	0.036	rpert(n,0.005,0.0075,0.05)	0.22	rpert(n,0.001,0.0025,0.025)
Farrow-to-Finish	FF	rpert(n,0.6,1,1.5)	rpert(n,0.95,0.98,1)	rpert(n,0.001,0.0025,0.025)	0.036	rpert(n,0.005,0.0075,0.05)	0.22	rpert(n,0.001,0.0025,0.025)
Finishing	FI	rpert(n,0.6,1,1.5)	rpert(n,0.95,0.98,1)	rpert(n,0.001,0.0025,0.025)	0.036	rpert(n,0.005,0.0075,0.05)	0.22	rpert(n,0.001,0.0025,0.025)
Farrow- Post-weaning	FPW	rpert(n,0.6,1,1.5)	rpert(n,0.95,0.98,1)	rpert(n,0.001,0.0025,0.025)	0.036	rpert(n,0.005,0.0075,0.05)	0.22	rpert(n,0.001,0.0025,0.025)
Multiplier	MU	rpert(n,0.6,1,1.5)	rpert(n,0.95,0.98,1)	rpert(n,0.001,0.0025,0.025)	0.036	rpert(n,0.005,0.0075,0.05)	0.22	rpert(n,0.001,0.0025,0.025)
Post-weaning	PW	rpert(n,0.6,1,1.5)	rpert(n,0.95,0.98,1)	rpert(n,0.001,0.0025,0.025)	0.036	rpert(n,0.005,0.0075,0.05)	0.22	rpert(n,0.001,0.0025,0.025)
Post-weaning - Finishing	PWF	rpert(n,0.6,1,1.5)	rpert(n,0.95,0.98,1)	rpert(n,0.001,0.0025,0.025)	0.036	rpert(n,0.005,0.0075,0.05)	0.22	rpert(n,0.001,0.0025,0.025)
Selection	SE	rpert(n,0.6,1,1.5)	rpert(n,0.95,0.98,1)	rpert(n,0.001,0.0025,0.025)	0.036	rpert(n,0.005,0.0075,0.05)	0.22	rpert(n,0.001,0.0025,0.025)
Small Production	SP	rpert(n,0.6,1,1.5)	rpert(n,0.95,0.98,1)	rpert(n,0.001,0.0025,0.025)	0.036	rpert(n,0.005,0.0075,0.05)	0.22	rpert(n,0.001,0.0025,0.025)
Wild-boar	WB	rpert(n,0.6,1,1.5)	rpert(n,0.95,0.98,1)	rpert(n,0.001,0.0025,0.025)	0.036	rpert(n,0.005,0.0075,0.05)	0.22	rpert(n,0.001,0.0025,0.025)
